# Supplementary material for: Quantitative succinyl-proteome profiling of Chinese hickory (Carya cathayensis) during the grafting process
Source: BMC Plant Biol. 2019 Nov 4;19:467. doi: 10.1186/s12870-019-2072-8 (PMC6829946; doi:10.1186/s12870-019-2072-8)
Supplement: Supplementary file 4 — Additional file 4: Table S2. The number of succinylation sites on the enzymes engaged in the glycolysis of Chinese hickory. [file 12870_2019_2072_MOESM4_ESM.xlsx]

## Sheet: Sheet1
Table S2 The number of succinylation sites on the enzymes engaged in the glycolysis of hickory.
ID	wheat	Dendrobium officinale	rice	Taxus	tomato	B. sylvaticum	Homo sapiens	Mus musculus	Mycobacterium tuberculosis	C. cathayensis
5.4.2.2	0	0	6	1	0	1	1	7	0	3
2.7.1.1	0	0	0	0	1	0	0	0	3	0
2.7.1.2	0	0	0	0	0	0	0	0	0	0
5.1.3.3	0	0	0	0	0	0	0	1	0	0
5.3.1.9	0	0	0	0	0	0	5	4	0	0
3.1.3.11	0	0	0	0	0	3	0	4	2	1
2.7.1.11	0	0	2	0	0	0	2	0	3	0
4.1.2.13	7	1	12	5	6	9	8	10	14	2
5.3.1.1	0	0	3	1	1	3	7	5	5	2
1.2.1.12	2	6	8	0	4	3	11	8	10	1
1.2.1.9	0	0	0	0	0	1	0	0	0	0
1.2.7.6	0	0	0	0	0	0	0	8	0	0
2.7.2.3	4	4	17	3	8	8	8	8	5	8
5.4.2.11	0	2	0	0	0	0	0	1	2	0
5.4.2.12	0	0	0	0	0	0	0	0	0	0
4.2.1.11	0	0	0	0	0	0	21	11	0	0
4.1.1.32	0	0	0	0	0	0	1	0	11	3
4.1.1.49	0	0	0	0	0	0	0	0	0	0
2.7.1.40	0	0	2	0	0	1	10	2	6	0
2.3.1.12	12	2	2	4	6	0	2	1	1	1
1.2.4.1	3	0	5	3	2	4	6	11	8	0
4.1.1.1	0	0	4	0	0	0	0	0	0	0
1.1.1.27	0	0	0	0	0	0	15	6	0	0
6.2.1.1	0	0	0	0	0	0	3	1	2	0
1.8.1.4	15	6	1	7	9	6	11	13	12	1
4.1.1.1	0	0	4	0	0	0	0	0	0	0
1.2.1.3	0	1	2	1	1	2	0	12	1	2
1.2.1.5	0	0	0	0	0	0	0	0	0	0
1.1.1.1	0	0	4	2	0	0	1	10	5	3
1.1.2.7	0	0	0	0	0	0	15	15	0	0
1.1.1.2	0	0	0	0	0	0	0	2	0	0
