# Supplementary material for: Quantitative succinyl-proteome profiling of Chinese hickory (Carya cathayensis) during the grafting process
Source: BMC Plant Biol. 2019 Nov 4;19:467. doi: 10.1186/s12870-019-2072-8 (PMC6829946; doi:10.1186/s12870-019-2072-8)
Supplement: Supplementary file 5 — Additional file 5: Table S3. The number of succinylation sites on the enzymes engaged in the TCA cycle of Chinese hickory. [file 12870_2019_2072_MOESM5_ESM.xlsx]

## Sheet: Sheet1
Table S3 The number of succinylation sites on the enzymes engaged in the TCA cycle of hickory.
ID	wheat	Dendrobium officinale	rice	Taxus	tomato	B. sylvaticum	Homo sapiens	Mus musculus	Mycobacterium tuberculosis	C. cathayensis
4.1.1.32	0	0	0	0	0	0	11	0	0	0
4.1.1.49	0	0	0	0	0	0	0	0	0	0
1.2.7.11	0	0	0	0	0	0	6	0	0	0
2.3.1.12	12	2	1	4	6	0	1	2	1	1
1.2.4.1	3	0	7	3	2	4	8	6	11	0
1.8.1.4	15	6	10	7	9	6	12	11	13	1
6.4.1.1	0	0	0	0	0	0	3	2	12	0
1.1.1.37	3	6	8	4	3	1	4	15	15	3
2.3.3.1	0	0	0	0	4	0	17	6	7	0
2.3.3.8	0	0	0	0	0	0	0	4	5	0
4.2.1.3	2	2	3	4	5	2	18	4	17	0
1.1.1.42	3	1	1	4	1	0	23	4	15	0
4.2.1.2	1	1	0	0	0	3	4	0	0	0
1.1.1.41	1	0	3	4	3	2	0	7	5	0
1.3.5.4	0	0	0	0	0	0	0	10	12	0
1.3.5.1	0	0	6	3	1	1	9	10	12	0
6.2.1.4	3	12	6	6	2	1	0	10	15	1
2.3.1.61	4	4	7	3	6	0	12	3	3	0
1.2.4.2	2	2	7	2	2	0	0	4	2	2
1.2.7.3	0	0	0	0	0	0	6	0	0	0
