# Supplementary material for: Quantitative succinyl-proteome profiling of Chinese hickory (Carya cathayensis) during the grafting process
Source: BMC Plant Biol. 2019 Nov 4;19:467. doi: 10.1186/s12870-019-2072-8 (PMC6829946; doi:10.1186/s12870-019-2072-8)
Supplement: Supplementary file 6 — Additional file 6: Table S4. A quantitative succinylome profiling of Chinese hickory during the grafting process. [file 12870_2019_2072_MOESM6_ESM.xlsx]

## Sheet: Sheet1
Table S4 A quantitative succinylome profiling of hickory during grafting process.
Protein accession	Position	D7/D0 Ratio Ratio	Quanty Type	Amino	Protein description
CS_101622_c0_orf1	4	1.11		K	inorganic pyrophosphatase
CS_262741_c0_orf1	74	0.8	Down	K
CS_385214_c0_orf1	24	0.98		K	ribosomal protein L5
CS_48296_c0_orf1	146	0.94		K	26.5 kDa heat shock protein, mitochondrial
CS_48405_c0_orf1	33			K	predicted protein
CS_48426_c0_orf1	152	1.18		K	uncharacterized protein LOC100250645
CS_48522_c0_orf1	436			K	nodal modulator 1
CS_48562_c0_orf1	96	1.63	Up	K	uncharacterized protein LOC100809181, partial
CS_48606_c0_orf1	48	1.11		K	dehydrin
CS_48606_c0_orf1	79	1.25	Up	K	dehydrin
CS_48639_c1_orf1	144	1.2		K	Heat shock cognate 70 kDa protein, putative, expressed
CS_48639_c1_orf1	151	1.43	Up	K	Heat shock cognate 70 kDa protein, putative, expressed
CS_48648_c0_orf1	242			K
CS_48648_c0_orf1	295	1.26	Up	K
CS_48648_c0_orf1	304			K
CS_48654_c0_orf1	476	1.39	Up	K	predicted protein
CS_48659_c0_orf1	224	0.9		K	chlorophyll A/B binding protein, putative
CS_48659_c0_orf1	244	0.88		K	chlorophyll A/B binding protein, putative
CS_48665_c0_orf1	218			K	s-adenosylmethionine synthetase, putative
CS_48674_c0_orf1	146	1.04		K	hypothetical protein OsI_10758
CS_48674_c0_orf1	218	1.59	Up	K	hypothetical protein OsI_10758
CS_48674_c0_orf1	283	1.63	Up	K	predicted protein
CS_48684_c0_orf1	260	0.86		K	alcohol dehydrogenase
CS_48684_c0_orf1	349	0.54	Down	K	alcohol dehydrogenase
CS_48708_c0_orf2	20			K	ozone-responsive stress related protein
CS_48708_c0_orf2	46			K	ozone-responsive stress related protein
CS_48717_c0_orf1	207	0.73	Down	K	9-cis-epoxycarotenoid dioxygenase
CS_48769_c0_orf1	296	1.31	Up	K	eukaryotic translation initiation factor 3 subunit H
CS_48781_c0_orf1	89	1		K	fructose-bisphosphate aldolase
CS_48782_c0_orf1	46			K	predicted protein
CS_48795_c0_orf1	202	2.23	Up	K	Calcyclin-binding protein, putative
CS_48817_c0_orf1	134	1.91	Up	K
CS_48861_c0_orf1	500	1.81	Up	K	Heat shock protein 90
CS_48861_c0_orf1	624	1.32	Up	K	Heat shock protein 90
CS_48870_c0_orf1	269	1.09		K	heat shock protein
CS_48931_c0_orf1	142			K
CS_48976_c0_orf1	317	1.39	Up	K	predicted protein
CS_48976_c0_orf1	354			K	predicted protein
CS_49109_c0_orf1	205			K	light-harvesting complex I protein Lhca2
CS_49148_c0_orf1	258	1.22	Up	K	2-hydroxyacyl-CoA lyase
CS_49164_c0_orf1	273	1.01		K	predicted protein
CS_49360_c0_orf1	173			K	succinate-semialdehyde dehydrogenase, mitochondrial-like
CS_50041_c0_orf1	52	1.27	Up	K	iron-sulfur cluster assembly enzyme ISCU, mitochondrial-like
CS_50107_c0_orf1	147	0.96		K	probable glutamyl-tRNA synthetase, cytoplasmic-like
CS_50196_c0_orf1	51			K	ADP-glucose pyrophosphorylase
CS_50198_c0_orf1	698	0.9		K	long chain acyl-CoA synthetase 8-like
CS_50370_c0_orf1	234	0.99		K
CS_53042_c0_orf1	267			K	predicted protein
CS_62633_c0_orf1	70	1.16		K	uncharacterized protein LOC100247238
CS_64574_c1_orf1	44			K	unnamed protein product
CS_64675_c0_orf1	339	0.74	Down	K	predicted protein
CS_64917_c0_orf1	243	1.28	Up	K	thiolase II
CS_65661_c0_orf1	12	0.91		K	ascorbate peroxidase
CS_65661_c0_orf1	132	0.85		K	ascorbate peroxidase
CS_65985_c0_orf1	259	1.22	Up	K	calreticulin-like
CS_66148_c0_orf1	197	1.09		K
CS_66185_c0_orf1	213	1.32	Up	K	phosphoglycerate kinase, putative
CS_66185_c0_orf1	217	1.13		K	phosphoglycerate kinase, putative
CS_66185_c0_orf1	256	0.85		K	phosphoglycerate kinase, putative
CS_66962_c0_orf1	186			K	protein THYLAKOID FORMATION1, chloroplastic-like
CS_68104_c0_orf1	309	0.81	Down	K	glucose-1-phosphate adenylyltransferase small subunit, chloroplastic-like isoform 1
CS_68416_c0_orf1	441	1.23	Up	K
CS_68616_c0_orf1	114			K	conserved hypothetical protein
CS_70119_c0_orf1	72	0.9		K	polyadenylate-binding protein 2-like
CS_70872_c0_orf1	110	0.99		K	elongation factor tu, putative
CS_71005_c1_orf1	92			K	unnamed protein product
CS_72083_c0_orf1	170	0.51	Down	K	thylakoid membrane phosphoprotein 14 kDa, chloroplastic
CS_72443_c0_orf1	143			K
CS_73014_c0_orf1	143	1.39	Up	K
CS_73210_c0_orf1	72			K	unnamed protein product
CS_73213_c0_orf1	218			K	proteasome subunit alpha type, putative
CS_74387_c0_orf1	128	1.23	Up	K	transmembrane emp24 domain-containing protein A
CS_74426_c0_orf1	513	1.05		K	S-adenosyl-L-homocysteine hydrolase
CS_74716_c0_orf1	479	0.76	Down	K	latex plastidic aldolase-like protein
CS_74901_c0_orf1	296			K
CS_75090_c0_orf1	197	0.8	Down	K	catalase
CS_75090_c0_orf1	206	0.75	Down	K	catalase
CS_75090_c0_orf1	274	0.55	Down	K	catalase
CS_75090_c0_orf1	328	0.58	Down	K	catalase
CS_75728_c0_orf1	171			K
CS_76135_c0_orf1	137	0.95		K	ferredoxin--NADP reductase, leaf isozyme, chloroplastic-like isoform 1
CS_76232_c0_orf1	305	1		K	aldehyde dehydrogenase family 2 member B7, mitochondrial-like
CS_76232_c0_orf1	453	1.03		K	aldehyde dehydrogenase family 2 member B7, mitochondrial-like
CS_76500_c0_orf1	204	0.94		K
CS_76939_c0_orf2	233	0.9		K	rhamnogalacturonate lyase-like
CS_76990_c1_orf1	89	1.34	Up	K	heat shock cognate 70 kDa protein-like
CS_77214_c0_orf1	103	1.31	Up	K	Proteasome subunit alpha type
CS_77629_c0_orf1	129	0.89		K	predicted protein
CS_77987_c0_orf1	40			K	uncharacterized protein LOC100527463
CS_78034_c0_orf1	167	1.07		K	HSP23.5
CS_78918_c0_orf1	262	1.12		K	predicted protein
CS_79031_c0_orf1	179			K
CS_79452_c0_orf1	276	0.97		K	probable carboxylesterase 2
CS_79464_c0_orf1	169			K	pear beta-galactosidase3
CS_80033_c0_orf1	216	0.89		K	uncharacterized protein LOC100797399
CS_80033_c0_orf1	233	0.78	Down	K	uncharacterized protein LOC100797399
CS_80076_c0_orf1	417			K	alpha-glucan water dikinase, chloroplastic
CS_80090_c1_orf1	32	1		K	plasma intrinsic protein 1_1
CS_80125_c0_orf1	269			K	2-cys peroxiredoxin
CS_80222_c0_orf1	58	1.2		K	predicted protein
CS_80222_c0_orf1	104			K	predicted protein
CS_80240_c0_orf1	110	1.02		K	nuclear migration protein nudC
CS_80360_c0_orf1	131	1.72	Up	K	stress and pathogenesis-related protein
CS_80406_c0_orf1	84	1.21	Up	K	mitochondrial inner membrane protease subunit 1-like
CS_80426_c0_orf2	257	0.63	Down	K	serine/threonine-protein phosphatase 2A regulatory subunit B&apos_&apos_ subunit alpha-like
CS_81665_c0_orf1	189	1.3	Up	K	hypothetical protein POPTRDRAFT_832983
CS_81735_c1_orf1	190			K	unnamed protein product
CS_81958_c0_orf1	16	1.04		K	uncharacterized protein At5g22580
CS_82120_c0_orf1	464			K	dihydrolipoyllysine-residue acetyltransferase component 1 of pyruvate dehydrogenase complex, mitochondrial-like
CS_82471_c1_orf1	14	1.03		K	predicted protein
CS_83574_c0_orf1	284			K	glycogen phosphorylase, putative
CS_83776_c0_orf1	202	0.89		K	aconitase, putative
CS_84008_c3_orf1	166			K
CS_84286_c0_orf1	618	0.73	Down	K	predicted protein
CS_84565_c0_orf1	556			K	puromycin-sensitive aminopeptidase
CS_84629_c0_orf1	429			K	cytochrome P450 fatty acid hydroperoxide lyase
CS_84846_c0_orf1	360	1.15		K	unnamed protein product
CS_84851_c1_orf1	133			K	predicted protein
CS_84851_c2_orf1	5			K	triosphosphate isomerase-like protein type II
CS_84857_c0_orf1	400			K	transketolase, putative
CS_84857_c0_orf1	429	0.82	Down	K	transketolase, putative
CS_84916_c0_orf1	145	1.17		K	uncharacterized protein LOC100782924
CS_85121_c0_orf1	510	1.25	Up	K	dihydrolipoamide dehydrogenase, putative
CS_85292_c0_orf1	199	1.15		K	auxin-induced protein PCNT115
CS_85302_c0_orf1	39			K	Minor allergen Alt a, putative
CS_85395_c0_orf1	107	1.01		K	ATP synthase subunit d, mitochondrial
CS_85395_c0_orf1	163	0.93		K	ATP synthase subunit d, mitochondrial
CS_85457_c0_orf1	185	0.8	Down	K	cytoplasmic glucose-6-phosphate dehydrogenase
CS_85483_c0_orf1	330	1.21	Up	K	RNA binding protein, putative
CS_86100_c1_orf1	10			K	soluble inorganic pyrophosphatase
CS_86415_c0_orf1	262	1.23	Up	K	fructose-bisphosphate aldolase-like protein
CS_86693_c0_orf1	406			K	ruBisCO large subunit-binding protein subunit beta, chloroplastic
CS_87147_c0_orf1	558			K	zinc-metallopeptidase, peroxisomal
CS_87320_c0_orf1	78	0.95		K	putative chloroplast chlorophyll a/b-binding protein
CS_87344_c0_orf1	84	0.9		K	40S ribosomal protein S15D
CS_87385_c1_orf1	200	1.3	Up	K	3-hydroxyisobutyryl-CoA hydrolase-like protein 3, mitochondrial-like isoform 1
CS_87744_c0_orf1	87	1.08		K	groes chaperonin, putative
CS_87788_c0_orf1	81	1.16		K	phosphoglycerate kinase, putative
CS_87788_c0_orf1	107			K	phosphoglycerate kinase, putative
CS_87788_c0_orf1	128	1.34	Up	K	phosphoglycerate kinase, putative
CS_87788_c0_orf1	132	1.36	Up	K	phosphoglycerate kinase, putative
CS_87788_c0_orf1	171	1.38	Up	K	phosphoglycerate kinase, putative
CS_87962_c0_orf2	72	0.84		K	protein with unknown function
CS_88071_c0_orf1	247	0.93		K	malate dehydrogenase
CS_88071_c0_orf1	351	0.91		K	malate dehydrogenase
CS_88158_c0_orf1	312	2.27	Up	K	cytosolic glutamine synthetase beta2
CS_88213_c1_orf1	466	1.42	Up	K	Heat shock cognate 70 kDa protein, putative, expressed
CS_88213_c1_orf1	555			K	heat shock protein 70
CS_88213_c1_orf1	569	1.81	Up	K	heat shock protein 70
CS_88242_c1_orf1	194	0.93		K	oxygen evolving enhancer protein 1 precursor
CS_88328_c4_orf1	34	0.79	Down	K	ubiquitin carboxyl-terminal hydrolase 12-like
CS_88372_c0_orf1	224	1.09		K	ankyrin repeat domain-containing protein 2-like
CS_88372_c0_orf1	287			K	ankyrin repeat domain-containing protein 2-like
CS_88430_c1_orf1	170	1.18		K
CS_88499_c0_orf1	563	1.25	Up	K	heat shock protein 90
CS_88722_c0_orf1	385			K	chaperonin CPN60-2, mitochondrial isoform 1
CS_88722_c0_orf1	474			K	chaperonin CPN60-2, mitochondrial isoform 1
CS_88934_c0_orf1	157			K	heat-shock protein, putative
CS_88957_c0_orf1	73	0.67	Down	K
CS_88957_c0_orf1	153	0.5	Down	K
CS_88957_c0_orf1	169			K
CS_88975_c0_orf1	142	0.99		K	pentatricopeptide repeat-containing protein At5g66520-like
CS_88988_c0_orf1	53			K	predicted protein
CS_89264_c0_orf1	58			K	serine-pyruvate aminotransferase, putative
CS_89286_c0_orf1	147	1.27	Up	K	NAD-dependent dihydropyrimidine dehydrogenase subunit PreA
CS_89318_c1_orf1	220			K
CS_89327_c0_orf1	167	0.98		K	aspartate aminotransferase, putative
CS_89514_c0_orf1	249			K	T-complex protein 1 subunit zeta
CS_89617_c0_orf1	357	0.86		K	ubiquitin-activating enzyme E1 1
CS_90103_c0_orf1	92	1.13		K
CS_90181_c0_orf1	466	0.78	Down	K	COBW domain-containing protein 2-like isoform 1
CS_90431_c0_orf1	501			K	ATPase subunit 1
CS_90431_c0_orf1	519	1.08		K	ATPase subunit 1
CS_90489_c0_orf1	319			K	predicted protein
CS_90549_c0_orf1	267	1.39	Up	K	serine carboxypeptidase-like 18-like
CS_90576_c1_orf1	98	0.73	Down	K	putative glucose-6-phosphate 1-epimerase
CS_90576_c1_orf1	320	0.67	Down	K	putative glucose-6-phosphate 1-epimerase
CS_90592_c0_orf1	260	1.11		K	translocase of chloroplast 159, chloroplastic-like
CS_90736_c0_orf1	318			K	hypothetical protein VITISV_040122
CS_90736_c0_orf1	347			K	hypothetical protein VITISV_040122
CS_90760_c0_orf1	389	0.75	Down	K	predicted protein
CS_90764_c1_orf1	202	1.07		K	uncharacterized protein LOC100805519
CS_90859_c1_orf1	380	0.61	Down	K	phospholipase D delta-like
CS_90879_c0_orf1	37	0.99		K	26S proteasome regulatory subunit 4 homolog A-like
CS_90899_c0_orf1	248			K	NADP-specific isocitrate dehydrogenase, putative
CS_90911_c0_orf1	66	1		K
CS_90924_c0_orf1	312	0.81	Down	K
CS_91039_c0_orf1	436			K	hypothetical protein VITISV_009359
CS_91048_c2_orf1	600	0.87		K	2-oxoglutarate dehydrogenase, putative
CS_91048_c2_orf1	619	1.05		K	2-oxoglutarate dehydrogenase, putative
CS_91178_c0_orf1	467	1.22	Up	K	ATP synthase subunit beta vacuolar, putative
CS_91187_c0_orf1	118			K	predicted protein
CS_91199_c0_orf1	191	1.07		K
CS_91199_c0_orf1	208			K
CS_91284_c0_orf1	423	1.02		K	ATP-dependent Clp protease ATP-binding subunit clpA homolog CD4A, chloroplastic-like
CS_91294_c0_orf1	461			K	ATP synthase subunit beta, mitochondrial-like
CS_91328_c1_orf1	227			K	polyadenylate-binding protein, putative
CS_91503_c0_orf1	234	1.09		K	adenine nucleotide translocator
CS_91530_c0_orf1	123			K
CS_91530_c0_orf1	126	1.04		K
CS_91603_c0_orf1	161	0.71	Down	K	RecName: Full=Elongation factor Tu, chloroplastic_ Short=EF-Tu_ Flags: Precursor &gt_gi_949873_emb_CAA61444.1_ EF-Tu protein
CS_92011_c1_orf2	282	0.89		K	N-alpha-acetyltransferase 16, NatA auxiliary subunit-like
CS_92115_c0_orf1	454	1.06		K	chaperone protein ClpB3, chloroplastic-like
CS_92117_c1_orf1	417			K	alpha-glucan phosphorylase, H isozyme
CS_92134_c2_orf1	21			K
CS_92134_c2_orf1	501	1		K
CS_92423_c0_orf1	95	1.52	Up	K
CS_92423_c0_orf1	799	1.05		K
CS_92456_c0_orf1	639	0.92		K	phospholipase D
CS_92565_c0_orf1	24			K	T-complex protein 1 subunit beta
CS_92590_c2_orf1	173	1.27	Up	K	probable glutathione S-transferase parC isoform 1
CS_92590_c2_orf1	195			K	probable glutathione S-transferase parC isoform 1
CS_92647_c0_orf1	432	1.11		K	hypothetical protein POPTRDRAFT_806590
CS_92803_c0_orf1	55	1.38	Up	K	uncharacterized protein LOC100259454
CS_92901_c3_orf1	58	1.28	Up	K	cysteine protease inhibitor cystatin
CS_92950_c0_orf1	146	1.08		K	predicted protein
CS_93188_c0_orf1	456	1.63	Up	K	heat shock protein 70
CS_93188_c0_orf1	629	1.56	Up	K	heat shock protein 70
CS_93188_c0_orf1	661	1.34	Up	K	heat shock protein 70
CS_93197_c0_orf1	84			K	60S ribosomal protein L6, putative
CS_93197_c0_orf1	183	0.95		K	60S ribosomal protein L6, putative
CS_93197_c0_orf1	205			K	60S ribosomal protein L6, putative
CS_93197_c0_orf1	251			K	60S ribosomal protein L6, putative
CS_93229_c0_orf1	245	0.98		K	heat shock protein, putative
CS_93229_c0_orf1	278			K	heat shock protein, putative
CS_93236_c0_orf1	182	0.87		K	serine hydroxymethyltransferase, putative
CS_93247_c0_orf1	229	0.9		K	triosphosphate isomerase-like protein type I
CS_93247_c0_orf1	243	1.01		K	triosphosphate isomerase-like protein type I
CS_93251_c0_orf1	83			K
CS_93285_c0_orf1	88	0.89		K	12-oxophytodienoate reductase 2
CS_93288_c0_orf1	128			K	nascent polypeptide-associated complex subunit alpha-like protein 2-like
CS_93301_c0_orf1	412	0.85		K	NADP-dependent malic enzyme
CS_93301_c0_orf1	423	0.8	Down	K	NADP-dependent malic enzyme
CS_93301_c0_orf1	433	0.67	Down	K	NADP-dependent malic enzyme
CS_93322_c0_orf1	76	1.29	Up	K	predicted protein
CS_93322_c0_orf1	182	1.22	Up	K	predicted protein
CS_93347_c0_orf1	110			K	protein disulfide-isomerase
CS_93347_c0_orf1	206	1.1		K	protein disulfide-isomerase
CS_93347_c0_orf1	263			K	protein disulfide-isomerase
CS_93347_c0_orf1	385	1.52	Up	K	protein disulfide-isomerase
CS_93347_c0_orf1	489	1.5	Up	K	protein disulfide-isomerase
CS_93630_c0_orf1	219	1.16		K	endo-1,3-1,4-beta-d-glucanase, putative
CS_93634_c0_orf1	260	1.17		K	predicted protein
CS_93642_c0_orf1	323			K	Amine oxidase
CS_93715_c0_orf1	667			K	1,4-alpha-glucan-branching enzyme-like
CS_93789_c0_orf1	443			K	predicted protein
CS_93888_c0_orf1	247	0.89		K	S-formylglutathione hydrolase isoform 1
CS_93944_c0_orf1	487	1.11		K	predicted protein
CS_94278_c0_orf1	26	1.05		K	Glucose-6-phosphate isomerase
CS_94340_c0_orf1	116	1.68	Up	K	uncharacterized protein LOC100793483
CS_94375_c0_orf1	174	1.22	Up	K	U2 small nuclear ribonucleoprotein A&apos_
CS_94509_c0_orf1	300			K
CS_94796_c0_orf1	287	0.73	Down	K	hypothetical protein VITISV_030870
CS_94987_c0_orf1	25			K	glucose-6-phosphate 1-dehydrogenase, cytoplasmic isoform
CS_95230_c0_orf1	128	1.11		K	uncharacterized protein LOC100499692 precursor
CS_95370_c0_orf1	74	0.92		K	unnamed protein product
CS_95370_c0_orf1	106	0.96		K	unnamed protein product
CS_95569_c0_orf1	420			K	chaperone protein ClpB1
CS_96341_c0_orf1	45	1.43	Up	K
