# Supplementary material for: Quantitative succinyl-proteome profiling of Chinese hickory (Carya cathayensis) during the grafting process
Source: BMC Plant Biol. 2019 Nov 4;19:467. doi: 10.1186/s12870-019-2072-8 (PMC6829946; doi:10.1186/s12870-019-2072-8)
Supplement: Supplementary file 8 — Additional file 8: Table S5. The differentially expressed HSPs. [file 12870_2019_2072_MOESM8_ESM.xlsx]

## Sheet: Sheet1
Table S5 The differential expressed Hsps.
Protein accession	Position	D7/D0 Ratio Ratio	Quanty Type	Amino	Protein description
CS_48861_c0_orf1	500/624	1.81	Up	K	Heat shock protein 90
CS_88499_c0_orf1	563	1.25	Up	K	Heat shock protein 90
CS_88213_c1_orf1	569	1.81	Up	K	Heat shock protein 70
CS_93188_c0_orf1	456/629/661	1.63	Up	K	Heat shock protein 70
CS_76990_c1_orf1	89	1.34	Up	K	Heat shock protein 70
CS_48639_c1_orf1	144/151	1.2	Up	K	Heat shock protein 70
CS_88213_c1_orf1	466	1.42	Up	K	Heat shock protein 70
